# Supplementary material for: A novel Rice QTL qOPW11 Associated with Panicle Weight Affects Panicle and Plant Architecture
Source: Rice (N Y). 2018 Sep 17;11:53. doi: 10.1186/s12284-018-0246-x (PMC6141410; doi:10.1186/s12284-018-0246-x)
Supplement: Supplementary file 2 — Table S1. Genotypes of RILs. Table S2. Additional markers using genotypes of RILs. Table S3 Days to heading of CSSLs and parents. (XLSX 212 kb) [file 12284_2018_246_MOESM2_ESM.xlsx]

## Sheet: Table S1
Table S1: Genotypes of RILs.
	Line 1	Line 2	Line 3	Line 4	Line 5	Line 6	Line 7	Line 8	Line 9	Line 10	Line 11	Line 12	Line 13	Line 14	Line 15	Line 16	Line 17	Line 18	Line 19	Line 20	Line 21	Line 22	Line 23	Line 24	Line 25	Line 26	Line 27	Line 28	Line 29	Line 30	Line 31	Line 32	Line 33	Line 34	Line 35	Line 36	Line 37	Line 38	Line 39	Line 40	Line 41	Line 42	Line 43	Line 44	Line 45	Line 46	Line 47	Line 48	Line 49
aa01000007	-	B	B	A	A	B	B	B	A	A	B	B	A	A	B	B	B	B	B	A	A	A	B	B	A	A	A	B	B	A	A	A	A	B	A	A	B	B	A	A	B	B	-	A	B	A	A	B	B
aa01000048	-	B	B	A	A	B	B	B	A	A	B	B	A	B	B	B	B	B	B	A	A	A	B	B	A	A	A	B	B	A	A	A	A	B	A	A	B	B	A	A	B	B	-	A	B	A	A	B	-
aa01004844	A	A	B	B	A	A	B	B	B	A	B	A	A	B	A	B	B	A	A	A	A	A	B	B	A	A	B	A	B	B	A	B	A	B	B	A	B	B	A	A	B	B	A	A	B	A	A	B	B
aa01005142	A	A	B	A	A	A	B	B	B	A	B	A	A	B	A	B	B	A	A	A	A	A	B	A	A	A	B	-	B	B	A	B	A	B	B	A	B	B	A	A	-	B	A	A	B	A	A	A	B
ac01000670	A	B	B	B	A	A	A	A	B	B	B	A	B	B	A	A	A	A	B	A	A	B	B	-	A	A	B	A	B	B	A	A	A	B	A	A	B	A	B	A	B	B	B	B	B	A	A	B	A
aa01005640	B	B	A	B	-	A	A	A	B	B	B	B	B	B	A	A	A	A	B	A	B	A	B	-	A	A	B	A	B	B	B	A	A	B	A	A	B	A	B	B	A	A	B	B	A	A	A	B	A
aa01006075	B	B	A	B	-	A	A	A	B	B	A	B	B	B	A	A	B	A	A	B	B	A	B	B	A	A	B	B	B	B	B	A	A	B	A	A	B	A	B	B	A	A	B	B	A	A	A	B	B
aa01006089	B	B	A	B	-	A	A	A	A	B	A	B	B	B	A	A	B	A	A	B	B	A	B	B	A	A	B	B	B	B	B	A	A	B	A	A	B	A	B	B	A	A	B	B	A	A	A	B	B
aa01006150	B	B	A	B	B	B	A	A	A	B	A	B	B	A	B	A	B	A	-	B	B	A	B	B	A	A	B	B	B	B	B	A	A	B	A	A	B	A	B	B	A	A	B	B	A	A	A	B	B
aa01006249	B	B	A	B	B	B	B	A	A	B	A	A	B	A	B	A	B	B	-	B	B	A	B	B	A	A	B	B	B	B	B	A	A	B	A	A	B	A	B	B	A	A	B	B	A	A	A	B	A
aa01006278	B	B	A	B	B	B	B	A	A	B	A	A	B	A	B	A	B	B	-	B	B	A	B	B	A	A	B	B	B	B	B	A	A	B	A	A	B	A	B	B	A	A	B	B	A	A	A	B	A
aa01006340	B	B	A	B	B	B	B	A	A	B	A	A	B	A	B	A	B	B	-	B	B	A	B	B	A	A	B	B	B	B	B	A	A	B	A	A	B	A	B	B	A	A	B	B	A	A	A	B	A
aa01006478	B	B	A	B	B	B	B	A	A	B	A	A	B	A	B	A	B	B	-	B	B	-	B	B	A	A	B	B	B	B	B	A	A	B	A	A	B	A	B	B	A	A	B	B	A	A	A	B	A
aa01006756	B	B	A	B	B	B	B	A	A	B	A	A	B	A	B	A	B	B	-	B	B	-	B	B	A	A	B	B	B	B	B	A	A	B	A	A	B	A	B	B	A	A	B	B	A	A	A	B	A
aa01006770	B	B	A	B	B	B	B	A	A	B	A	A	B	A	B	A	B	B	-	A	B	-	B	B	A	A	B	B	B	B	B	A	A	B	A	A	-	A	B	B	A	A	B	B	A	A	A	B	A
aa01006817	B	B	A	B	B	A	B	A	A	B	B	A	A	A	B	A	B	B	B	A	B	A	B	B	A	A	B	B	B	B	B	A	A	B	A	A	-	A	B	B	A	B	A	B	A	A	A	A	A
aa01006855	B	B	A	B	B	A	B	B	A	B	B	A	A	A	B	A	B	B	B	A	B	A	B	A	A	A	B	B	B	A	B	A	A	B	A	A	B	A	B	B	A	B	A	B	A	A	A	A	A
aa01006903	B	B	A	B	B	A	B	B	A	A	B	A	A	A	B	A	B	-	B	A	B	A	B	A	A	A	B	A	B	A	B	A	A	B	A	A	B	A	B	B	A	B	A	B	A	A	A	A	B
aa01006939	B	B	A	B	B	B	B	B	A	A	B	A	A	A	B	A	B	-	B	A	B	A	B	A	A	A	B	A	B	A	B	A	B	B	A	A	B	A	B	B	A	A	A	B	A	A	A	A	B
aa01006944	B	B	A	B	B	B	B	B	A	A	B	A	A	A	B	A	B	-	B	A	B	-	B	A	A	A	B	A	B	A	B	A	B	B	A	A	B	A	B	B	A	A	A	B	A	B	A	A	B
aa01006950	B	B	B	B	B	B	B	B	A	A	B	A	A	A	B	A	B	B	B	A	B	-	B	B	A	A	B	A	B	A	B	A	B	B	A	A	B	A	B	B	B	A	A	A	A	B	A	A	B
aa01008076	B	B	B	B	B	B	B	B	A	A	B	A	A	A	B	A	B	B	B	A	B	-	B	B	A	A	B	A	B	A	B	A	B	B	A	A	B	A	B	B	B	A	A	A	A	B	A	A	B
aa01008778	B	B	B	B	B	B	B	B	A	A	B	A	A	A	B	A	B	B	B	A	B	-	B	B	A	A	B	A	B	A	A	A	B	B	A	A	B	A	B	B	B	A	A	B	A	B	A	A	B
aa01008849	B	B	B	B	B	B	A	B	A	A	B	A	A	A	B	A	B	B	B	A	B	-	B	B	A	A	B	A	B	A	B	A	B	B	A	A	B	A	B	B	B	A	A	B	A	B	A	A	B
aa01008907	B	B	B	B	B	B	A	B	A	A	B	B	A	A	B	A	B	A	B	A	B	-	B	B	A	A	B	A	B	A	B	A	B	B	A	A	B	A	B	B	B	A	B	B	A	B	A	A	B
aa01009141	B	B	B	B	B	B	B	B	A	B	B	B	A	A	B	A	B	A	B	A	B	-	B	B	A	A	B	A	B	A	B	A	B	B	A	B	B	-	B	B	B	A	B	A	A	B	A	A	B
aa01009804	B	B	B	B	B	B	B	B	A	B	B	B	A	A	B	A	B	A	B	A	B	-	B	B	A	B	B	A	B	A	B	A	B	B	A	B	B	-	B	B	B	A	B	A	A	B	A	A	B
aa01009836	B	B	B	B	B	B	B	B	A	B	B	B	A	B	B	A	B	B	B	A	B	A	B	B	A	B	B	A	B	-	B	A	B	B	A	B	B	-	B	B	B	A	B	A	B	B	B	A	B
aa01009851	B	B	B	B	B	B	B	B	A	B	B	B	A	B	B	A	B	B	B	A	B	A	B	B	A	B	B	A	B	-	B	A	B	B	A	B	B	B	A	B	B	A	B	B	B	B	B	A	B
aa01009864	B	B	B	B	B	B	B	B	B	A	B	B	A	B	B	A	B	B	B	A	B	A	B	B	A	B	B	A	B	-	B	A	B	B	A	B	B	B	A	B	B	A	B	B	B	B	B	A	B
aa01009961	B	B	B	B	B	B	B	B	B	A	B	B	A	B	-	A	B	B	B	A	B	A	B	B	A	B	B	A	B	A	B	A	B	B	A	B	B	B	A	B	B	A	B	B	B	B	B	A	B
aa01009984	B	B	B	B	B	B	B	B	B	A	B	B	A	B	B	A	B	B	B	A	B	A	A	B	A	B	B	A	B	A	A	A	B	B	A	B	B	B	A	B	B	A	B	B	B	B	B	A	B
aa01010071	B	B	B	B	B	B	B	B	B	A	B	B	A	B	B	A	B	B	B	A	B	A	A	B	A	B	B	A	B	A	A	B	B	B	A	B	B	B	A	B	B	A	B	B	B	B	B	A	B
aa01010103	B	B	B	B	B	B	B	B	B	A	A	B	A	B	B	A	B	A	B	A	B	A	B	B	A	B	B	A	B	A	A	B	B	B	A	B	B	B	A	B	B	A	B	B	B	B	A	A	B
aa01010136	B	B	B	B	B	B	B	B	B	A	A	B	A	B	B	A	B	A	B	A	B	A	A	B	A	B	B	A	B	A	A	B	A	B	A	B	B	B	A	B	B	A	B	B	B	B	A	A	B
aa01010144	B	B	B	B	B	B	B	B	A	A	A	B	A	B	B	B	B	A	B	A	B	A	A	B	A	B	B	A	B	A	A	B	A	B	A	B	B	B	A	B	B	A	B	B	B	B	A	A	B
aa01010148	B	B	B	B	B	B	B	B	A	A	A	B	A	B	B	B	B	A	A	A	B	A	A	B	A	B	B	A	B	A	A	B	B	B	A	B	B	A	A	B	B	A	B	B	B	B	A	A	B
aa01010151	B	B	B	B	B	B	B	B	A	A	A	B	A	B	B	B	B	A	A	A	B	A	A	B	A	B	A	A	B	A	A	B	B	B	A	B	B	A	A	B	B	A	B	A	B	B	A	A	B
aa01010226	B	B	A	B	B	B	B	B	A	A	A	B	A	B	B	B	B	A	A	A	B	A	A	B	A	B	A	A	B	A	A	B	B	B	A	B	B	A	A	A	B	A	A	A	B	B	A	A	B
aa01010802	B	B	A	B	B	B	B	B	A	A	A	B	B	B	B	B	B	A	A	B	B	B	A	B	-	B	A	A	B	-	A	B	B	B	A	B	B	A	B	A	A	A	A	A	B	B	A	B	B
aa01010915	B	A	A	A	-	B	B	B	A	B	B	B	B	B	B	B	B	A	A	B	B	B	B	B	A	B	B	A	B	-	A	B	B	B	A	B	A	A	B	A	A	A	A	A	B	B	A	B	B
aa01010935	B	A	A	A	B	B	B	B	A	B	B	B	B	B	B	B	B	A	A	B	B	B	A	B	A	B	B	A	B	-	A	B	B	B	A	B	A	A	B	A	A	A	A	B	B	B	A	B	B
aa01010937	B	A	A	A	B	B	A	B	A	B	B	B	B	B	B	B	B	A	A	B	B	B	A	B	A	B	B	A	B	-	A	B	B	B	A	B	A	A	A	A	A	A	A	B	A	B	A	B	B
aa01010967	B	A	A	B	B	B	A	B	A	B	A	A	B	B	B	A	A	A	A	B	B	A	B	A	B	B	B	A	B	B	B	B	A	B	A	B	A	A	A	A	A	A	A	B	A	B	A	B	B
ab01001286	B	A	A	B	B	B	A	B	A	B	A	A	B	B	B	A	A	-	A	B	B	A	B	A	B	B	B	A	B	B	B	B	A	B	A	B	B	A	A	A	A	B	A	B	A	B	A	B	B
ab01001306	B	A	A	B	B	B	A	B	A	B	A	A	B	B	B	A	A	-	A	B	B	A	B	A	A	B	B	A	B	B	B	B	A	A	A	B	B	A	A	A	A	B	A	-	A	B	A	B	B
aa02000022	A	A	B	B	B	B	A	A	B	A	B	B	B	A	B	B	-	A	B	B	A	A	B	B	A	A	B	A	B	B	A	A	A	A	B	B	A	B	A	A	B	A	A	B	-	B	B	B	B
aa02000032	B	A	B	B	B	B	A	B	B	A	A	B	B	A	B	A	-	A	B	B	A	A	B	B	A	A	B	A	B	B	A	A	A	A	B	A	A	B	A	A	B	A	A	B	-	B	B	B	B
aa02000034	A	A	B	B	B	B	A	B	B	A	A	B	A	A	B	A	A	A	B	B	A	A	B	B	A	A	B	A	B	B	A	A	A	A	A	A	A	B	A	A	B	A	A	B	-	B	B	B	B
aa02000620	A	A	B	B	B	B	B	B	B	A	A	B	A	B	A	A	A	A	B	B	B	A	A	A	A	A	B	-	B	A	B	A	A	A	A	A	A	B	A	A	B	B	A	A	A	B	B	B	B
ab02000190	A	A	B	B	B	B	B	B	A	A	A	B	B	B	A	A	B	B	B	B	B	A	A	A	A	-	A	B	B	A	B	-	B	B	A	A	A	B	B	B	B	A	B	A	A	B	B	B	A
ac02000121	A	A	B	B	B	B	B	B	A	A	A	B	B	B	A	A	B	B	B	B	B	A	A	A	A	-	A	B	B	A	B	-	B	B	A	A	A	B	B	B	B	A	B	A	A	B	B	B	A
aa02000772	B	B	B	B	A	A	A	B	B	A	B	A	B	B	A	A	A	B	B	A	B	A	A	B	B	A	A	B	B	A	B	B	B	B	-	A	A	B	B	A	B	A	B	B	B	A	A	B	A
aa02000828	B	B	B	B	A	A	A	B	B	A	B	A	B	B	A	A	A	B	B	A	B	A	A	B	B	A	A	B	B	A	B	B	B	B	-	A	B	B	B	A	B	A	B	B	B	A	A	B	A
aa02000854	B	B	B	B	A	A	A	B	B	A	B	A	B	B	A	A	A	B	B	A	B	A	A	B	B	A	B	B	B	A	B	B	B	B	-	A	B	B	B	A	B	A	B	B	B	A	A	B	A
ac02000216	B	B	B	B	B	A	A	B	B	A	B	B	B	B	B	A	A	B	A	A	B	A	B	B	B	A	B	B	B	A	B	B	B	B	A	A	A	B	A	A	B	A	B	B	B	A	A	B	A
ab02000327	B	B	B	B	B	A	A	B	B	A	B	A	B	B	B	A	A	B	A	A	A	A	B	B	B	A	B	B	B	A	B	B	B	B	B	A	A	B	B	A	B	A	B	B	B	A	A	A	A
ac02000233	B	B	B	B	B	A	A	B	B	A	B	A	B	B	B	A	A	B	A	A	A	A	B	B	B	A	B	B	B	A	B	B	B	B	B	A	A	B	B	A	A	B	B	B	A	A	A	A	A
ab02000375	B	B	B	B	B	A	A	B	B	A	B	A	B	B	B	A	A	B	A	A	A	A	B	B	B	A	B	B	B	A	B	B	B	B	B	A	B	B	B	A	A	B	B	B	A	A	A	A	A
aa02000978	B	B	B	B	B	A	A	B	B	A	B	B	B	B	-	A	A	B	A	A	B	-	B	B	B	A	B	B	B	A	B	B	B	B	B	A	B	B	B	A	A	B	B	B	A	A	A	A	A
aa02001238	B	-	B	B	B	A	A	B	A	A	B	B	B	B	-	A	A	B	A	A	B	A	B	B	B	A	B	B	B	A	B	B	B	B	A	A	B	B	B	A	A	B	B	A	A	A	A	A	A
aa02001544	A	-	B	B	B	B	A	B	B	A	-	B	B	B	B	A	A	B	A	A	B	A	-	B	B	A	B	B	B	B	A	B	B	B	A	A	A	B	A	A	B	B	B	A	A	A	A	A	B
aa02002928	A	A	B	A	A	B	B	A	B	A	-	A	B	A	B	B	A	B	A	A	B	B	A	A	B	A	B	B	B	B	A	A	B	A	A	A	A	B	A	B	A	A	B	A	B	A	B	A	B
aa02003037	A	A	B	A	A	B	B	A	B	A	-	A	B	A	B	B	A	-	A	A	B	B	A	A	B	A	B	B	B	B	A	A	A	A	A	A	A	B	A	B	B	A	A	A	B	A	B	A	B
aa02003183	A	B	B	A	A	B	B	A	B	A	B	A	B	A	B	B	A	A	A	A	B	B	A	A	B	A	B	B	B	B	A	A	A	A	A	A	A	B	A	B	B	B	A	A	B	A	B	A	B
aa02003208	A	B	B	A	A	B	A	A	B	A	B	A	B	A	B	B	A	A	A	A	B	B	A	A	B	A	B	A	B	B	B	A	A	A	A	A	A	B	A	B	B	A	-	A	B	A	B	A	B
ab02000712	A	B	B	A	A	B	A	A	B	A	A	A	A	A	B	B	A	A	A	A	B	B	A	A	B	A	B	A	B	B	B	-	A	A	A	A	A	B	A	B	B	A	-	A	A	A	A	A	B
aa02003526	A	B	B	A	A	B	A	A	B	A	A	A	A	A	B	B	A	B	B	A	B	B	A	A	B	A	B	A	B	B	B	A	A	A	A	A	A	B	B	B	B	B	-	A	A	A	A	A	B
aa02003537	A	B	B	A	A	B	A	A	B	A	A	A	A	A	B	B	A	B	B	A	B	B	A	B	B	A	B	A	B	B	B	A	A	A	A	A	A	B	B	B	B	B	B	A	A	A	A	A	B
aa02003577	A	B	B	A	B	B	A	A	B	A	A	A	B	A	B	B	A	B	B	A	B	B	A	B	B	A	A	A	B	B	B	A	A	A	A	A	A	B	B	B	B	B	A	A	A	A	A	A	B
aa02003883	B	B	B	A	B	B	A	A	B	A	B	A	B	B	B	B	A	B	B	A	A	B	A	B	B	A	A	A	B	A	B	A	A	A	A	A	A	B	B	B	B	B	A	A	A	B	B	A	B
aa02003947	B	B	B	A	B	B	A	A	B	A	B	B	B	B	B	B	A	B	B	A	A	B	A	B	B	A	A	A	B	A	B	A	A	A	A	B	A	B	B	B	B	B	A	A	A	B	B	A	B
aa02003989	B	B	B	A	B	B	A	A	A	A	B	B	B	B	B	B	A	B	B	A	A	B	A	B	B	A	A	A	B	A	A	B	A	A	A	B	A	A	B	B	B	B	A	A	A	B	A	A	B
aa02004105	B	B	B	A	B	B	A	A	A	A	B	B	B	B	B	B	A	B	B	A	A	B	A	B	B	A	A	A	B	A	A	B	A	A	A	B	A	A	B	B	B	B	A	A	A	B	A	A	B
aa02004112	B	B	B	A	-	B	B	A	A	A	A	B	A	B	B	B	A	B	B	A	A	B	A	B	B	A	A	A	B	A	A	B	A	B	A	B	A	A	B	B	B	B	A	A	A	B	A	A	B
aa03000001	A	B	B	A	B	B	B	A	A	A	B	A	B	B	B	A	B	A	A	A	A	A	A	B	B	B	B	A	A	A	A	A	A	B	A	A	A	B	A	A	B	B	A	B	B	A	A	A	A
aa03000026	A	B	A	A	B	B	B	A	A	A	B	A	B	B	B	A	B	A	A	A	A	A	A	B	B	B	B	A	A	A	-	A	A	B	A	A	A	B	A	A	B	B	A	B	B	A	-	A	A
aa03000452	A	B	A	A	B	B	B	A	A	A	B	A	B	B	-	A	B	A	A	A	B	A	A	B	B	B	B	A	A	A	-	A	B	B	A	A	A	B	A	A	B	B	A	A	B	A	-	A	A
aa03000455	A	B	A	A	B	B	B	A	A	A	A	A	B	B	-	A	B	A	A	A	B	A	A	B	B	A	B	A	A	A	B	A	B	B	A	A	A	B	A	A	B	B	A	A	B	A	-	A	A
aa03000513	A	B	A	A	B	B	B	A	A	A	A	A	A	B	-	A	A	A	A	A	B	A	A	-	B	A	B	A	A	A	B	B	A	B	A	A	-	A	A	A	-	B	A	A	B	B	B	A	A
ac03000061	A	B	A	A	B	B	B	A	A	A	A	A	A	B	A	A	A	A	A	A	B	A	A	-	B	A	B	A	A	A	B	B	A	B	A	A	-	A	A	A	-	B	A	A	B	B	B	A	B
ac03000074	B	B	A	A	A	-	B	A	A	A	A	A	A	B	A	A	A	B	A	A	B	B	A	B	B	A	B	A	A	A	B	B	A	A	A	A	B	A	A	A	A	B	A	A	B	B	B	A	B
ac03000079	B	B	B	A	A	-	B	A	A	A	A	A	A	B	A	A	A	B	A	A	B	B	A	B	B	A	B	A	A	A	B	B	A	A	A	A	B	A	-	A	B	B	A	A	B	B	B	A	B
ab03000088	B	B	B	A	A	-	B	A	A	A	A	A	A	B	A	A	A	B	A	A	B	B	A	B	B	A	B	A	A	A	B	B	A	B	A	A	B	A	-	A	B	B	A	A	B	B	B	A	B
ab03000111	B	B	B	A	A	B	B	A	A	A	A	A	A	B	A	A	B	B	A	A	B	B	A	A	B	A	B	A	A	A	B	B	A	A	A	A	B	A	B	A	B	B	A	A	B	B	A	A	B
ac03000229	B	B	B	A	B	B	B	A	A	A	A	A	A	B	B	A	B	B	A	A	B	B	A	A	B	A	B	A	A	B	B	B	A	A	A	A	B	A	B	A	B	B	A	A	B	B	A	A	B
aa03000857	B	A	B	A	B	B	B	A	A	B	-	A	B	B	B	B	B	A	A	A	-	A	A	A	B	A	B	A	A	A	B	B	A	A	A	B	B	A	B	B	B	-	A	-	B	B	B	A	B
ac03000493	B	A	B	A	B	B	B	B	B	B	-	B	A	A	B	B	B	A	A	B	A	A	A	A	B	B	A	B	A	A	A	B	B	A	B	A	B	A	B	B	B	B	A	B	B	B	A	B	B
aa03002110	B	A	B	A	B	B	B	B	B	B	-	B	A	A	B	B	B	A	A	B	A	A	A	A	B	B	A	B	A	A	A	B	B	A	B	A	B	A	A	B	B	B	A	B	B	B	A	B	B
aa03002290	B	A	B	-	B	B	B	B	A	-	A	B	A	A	B	B	B	A	A	B	A	A	A	A	B	B	A	B	A	A	A	B	B	A	B	A	B	A	A	B	B	B	A	B	B	A	A	B	B
aa03002346	B	B	B	B	A	B	B	B	A	-	B	B	-	A	B	B	B	B	A	B	A	B	A	A	B	A	A	B	A	A	A	B	B	A	B	A	B	A	A	A	B	B	A	B	B	A	B	B	B
aa03002391	B	A	B	B	B	B	B	B	A	A	B	B	A	-	A	B	A	A	A	A	A	B	A	A	B	B	A	B	A	A	A	A	B	A	B	A	B	A	A	A	A	B	B	A	B	A	B	B	A
aa03002463	B	A	B	B	B	B	B	B	A	A	B	B	A	-	A	B	A	A	A	A	A	B	A	B	B	B	B	B	A	A	A	B	B	A	B	A	B	A	A	A	A	B	B	B	B	A	B	B	A
Hd6_FNP	B	A	B	-	B	B	A	A	A	B	B	A	A	A	A	B	B	B	A	A	A	A	A	B	B	B	-	B	B	B	A	A	A	A	B	B	B	A	A	A	A	B	B	B	B	B	A	B	A
Hd16_FNP	B	A	B	B	B	B	A	B	A	A	B	A	A	B	A	A	B	B	B	A	A	A	A	B	A	B	-	B	B	A	A	A	A	A	B	B	B	A	A	A	A	B	B	B	B	B	A	A	A
aa03002610	B	A	B	B	B	B	A	B	A	A	B	A	A	B	A	A	B	B	B	A	A	A	A	B	A	B	A	B	B	A	A	A	A	A	B	B	B	A	A	A	A	B	B	B	B	B	A	A	A
aa03002659	B	A	B	B	B	B	A	B	-	A	B	A	B	B	A	A	B	B	B	A	A	A	A	B	A	B	A	B	B	A	A	A	A	A	B	B	-	A	A	A	A	B	B	B	B	B	A	A	A
aa03002705	B	A	-	B	B	B	A	B	-	A	B	A	B	B	A	A	B	B	B	A	A	A	A	B	A	B	A	B	B	A	A	A	A	A	B	B	A	A	A	A	A	B	B	B	B	-	A	A	A
aa03002737	B	A	-	B	B	B	A	B	-	A	B	A	B	B	A	A	B	B	B	A	A	A	A	B	A	B	A	B	B	A	A	B	A	A	B	B	A	B	A	A	A	B	B	B	B	-	A	A	A
aa03002747	B	A	B	B	B	B	A	B	A	A	B	A	B	B	A	A	B	B	B	A	A	A	A	B	B	A	A	B	B	A	A	B	A	A	B	B	A	B	A	A	A	B	B	B	B	-	A	B	A
aa03002773	B	A	B	B	B	B	A	B	A	A	B	A	B	B	A	A	B	B	B	A	B	A	A	B	B	A	A	B	B	A	A	B	A	A	B	B	A	B	A	A	A	B	B	B	B	-	A	B	A
aa04000030	A	B	A	A	A	B	A	B	B	B	A	B	B	A	A	B	B	A	B	A	A	B	B	B	A	B	B	B	A	B	A	B	B	A	A	A	A	B	A	A	A	B	B	A	B	B	B	B	B
aa04000040	A	B	B	A	A	B	A	B	B	B	A	B	B	A	A	B	B	A	B	A	A	B	B	B	A	B	B	B	A	B	A	B	B	A	A	A	A	B	A	A	A	B	B	A	B	B	B	B	B
aa04000098	A	A	B	A	A	A	A	B	A	B	B	B	B	A	A	B	B	A	B	A	A	B	B	B	B	B	B	B	A	B	A	B	B	A	-	B	A	B	A	A	A	B	A	A	B	B	B	B	B
aa04000286	A	A	B	A	A	B	A	B	A	B	B	B	B	A	A	B	B	A	B	A	A	B	B	B	B	B	B	B	A	B	A	A	B	A	-	B	A	B	A	A	A	B	A	A	B	B	B	B	B
aa04001503	A	A	B	A	A	B	A	B	A	B	B	B	B	A	A	B	B	A	B	A	A	B	B	B	B	B	B	B	A	-	A	A	B	A	-	B	A	B	A	A	A	B	A	A	B	B	B	B	B
aa04002724	A	A	B	A	B	B	A	B	A	B	B	B	B	A	A	B	B	A	B	A	A	B	A	B	B	B	B	B	A	-	A	A	B	A	-	B	A	B	A	A	A	B	A	A	B	B	B	B	B
aa04002941	A	A	B	A	B	B	A	B	A	B	B	B	B	A	A	B	B	A	B	A	A	B	A	B	B	B	B	B	B	-	A	A	B	A	B	B	A	B	A	A	A	B	A	A	B	B	B	B	B
aa04003046	A	B	B	A	B	B	A	B	A	B	B	B	B	A	B	B	-	A	B	A	A	B	A	B	B	B	B	B	B	A	A	A	B	A	B	A	A	B	A	A	A	B	A	A	B	B	B	B	B
aa04003107	A	B	B	A	B	B	A	B	A	B	B	B	B	A	B	B	-	A	B	A	A	B	A	B	B	B	B	B	B	A	A	A	B	A	B	A	B	B	A	A	A	B	A	A	B	B	B	B	B
aa04004570	A	A	B	A	B	B	A	B	B	B	B	B	B	A	B	B	-	A	B	A	A	A	A	B	A	B	B	B	A	A	A	A	B	A	A	B	B	B	A	A	A	B	A	B	A	B	B	B	A
aa04004785	A	A	B	A	B	B	A	B	B	B	B	B	B	A	B	B	-	A	B	A	A	A	A	B	A	B	B	B	A	A	A	A	B	A	A	B	B	B	A	A	A	B	A	B	A	B	B	B	A
ac04000676	A	A	B	A	B	B	A	B	B	B	B	B	A	A	B	B	-	A	B	A	A	A	A	B	A	B	B	B	A	A	A	A	B	A	A	B	-	B	A	A	A	B	A	B	A	B	B	A	A
aa04007763	B	A	B	B	A	-	-	A	B	A	B	B	A	A	B	A	B	A	A	B	A	A	B	A	-	B	A	B	A	A	A	B	B	A	A	B	A	B	A	A	A	B	B	B	A	B	B	B	A
aa04007919	B	B	B	B	A	-	-	A	B	B	B	B	B	A	-	A	B	-	A	A	A	A	B	A	-	B	A	B	A	A	A	B	B	A	A	B	A	B	A	B	B	B	B	B	A	B	B	B	B
ac04001045	B	B	B	B	A	-	A	A	B	B	B	B	B	A	-	A	B	B	A	B	A	A	B	A	-	B	A	B	A	A	A	B	B	A	A	A	A	B	A	B	B	B	B	B	A	B	A	B	B
ab04001157	A	B	B	B	A	B	A	A	B	A	B	B	B	A	B	A	A	B	A	B	A	A	B	A	-	B	A	A	B	A	B	B	B	A	B	A	A	B	A	B	A	B	B	B	A	B	A	B	B
ac04001066	B	B	B	B	A	B	A	A	B	A	A	A	A	B	B	A	A	B	A	B	A	A	B	A	-	B	A	A	B	A	B	B	B	A	B	A	A	B	A	B	A	B	B	B	A	B	A	B	B
ab04001194	B	B	B	B	A	B	A	A	B	A	A	A	A	B	B	A	A	B	A	B	B	A	B	A	B	A	A	A	B	A	B	A	B	A	A	A	A	B	A	B	A	B	B	B	A	B	A	B	B
aa04008763	B	A	B	A	A	A	B	A	A	A	A	A	A	B	B	A	A	B	B	B	A	A	A	A	A	A	B	A	B	B	B	A	B	A	A	A	B	B	A	B	B	B	A	B	A	A	A	B	A
ab04001335	B	A	B	A	A	A	B	A	A	A	A	A	A	B	B	A	A	B	B	B	A	A	A	A	A	B	B	A	B	B	B	A	B	B	A	A	B	B	A	B	B	B	A	B	A	A	A	B	A
aa04009515	B	A	B	B	A	A	B	A	A	A	A	A	A	B	B	A	A	B	B	B	A	A	A	A	B	B	B	A	B	A	B	B	B	A	A	A	B	B	A	B	B	B	A	B	A	A	A	B	A
aa04009569	B	A	B	B	A	A	B	A	A	A	A	A	A	B	B	A	A	B	B	B	A	A	A	A	B	B	B	A	B	A	B	B	B	A	A	A	B	B	A	B	B	B	A	B	A	A	A	B	A
aa04009829	B	A	B	B	A	A	B	A	A	A	A	A	A	B	B	A	A	B	B	B	A	A	B	A	B	B	B	B	B	A	B	B	B	B	A	A	B	B	A	B	B	B	A	A	A	A	A	A	A
aa04009883	B	A	B	B	-	A	B	A	A	A	A	A	A	B	B	A	A	B	B	B	A	A	B	A	-	B	B	B	B	A	B	B	B	B	A	B	B	B	A	B	B	B	A	A	A	A	A	A	A
aa05000007	B	A	A	B	A	B	B	A	B	A	B	B	B	B	A	B	A	A	A	B	A	B	A	A	B	B	A	A	B	A	A	B	B	B	A	A	A	A	B	B	A	A	B	B	A	B	B	B	B
aa05000026	B	A	A	B	A	B	B	A	B	A	B	B	B	B	A	B	A	A	A	B	A	B	A	A	B	B	A	A	B	A	A	B	B	B	A	A	A	A	B	B	A	A	B	B	A	B	B	B	B
ac05000011	B	B	A	B	A	B	B	A	B	A	B	B	B	B	A	B	A	A	A	B	A	B	A	A	B	B	A	A	B	A	A	B	B	B	A	A	A	B	B	B	A	A	B	B	A	B	B	B	B
aa05000263	A	B	A	B	A	A	A	B	B	A	A	A	A	A	A	B	B	B	A	B	A	B	A	A	B	B	A	A	A	A	A	B	A	A	A	A	B	B	B	B	A	B	A	B	A	A	B	B	A
aa05000340	A	B	A	B	A	A	B	B	B	A	A	B	A	A	A	B	B	B	A	B	A	B	A	A	B	A	A	A	A	B	B	A	A	A	A	A	B	B	B	B	A	B	A	B	B	A	B	A	A
ac05000101	A	B	A	B	A	A	B	B	B	B	A	B	A	A	B	A	A	B	B	A	A	B	-	A	B	A	A	A	A	B	A	A	A	A	A	A	B	B	B	B	A	B	B	A	B	A	B	A	A
ac05000104	A	B	B	B	A	A	B	B	B	B	A	B	A	A	B	A	A	B	B	A	A	B	-	-	B	A	A	A	A	B	A	A	A	B	A	A	B	B	B	B	A	B	B	A	B	A	B	A	A
ab05000119	A	B	B	B	A	A	B	B	B	A	A	B	A	A	B	A	A	B	B	A	A	B	-	-	B	A	A	A	A	B	A	B	A	-	A	A	B	B	B	B	A	B	B	A	B	A	B	A	A
ab05000128	A	B	B	B	A	A	B	B	B	A	A	B	A	A	B	A	A	B	B	A	A	B	-	-	B	A	A	A	A	B	A	B	A	-	A	A	B	B	B	B	A	B	B	A	B	A	B	A	A
ab05000132	A	B	B	B	A	A	B	B	B	A	A	B	A	A	B	A	A	B	B	A	A	B	-	-	B	A	A	A	A	B	A	B	A	-	A	A	B	B	B	B	A	B	B	A	B	A	B	A	A
ac05000144	A	B	B	B	A	A	B	B	B	A	A	B	A	A	B	A	A	B	B	A	A	B	B	B	B	A	A	A	A	B	A	B	A	B	A	A	B	B	B	B	A	B	B	A	B	A	B	A	A
ac05000151	A	B	B	B	A	A	B	B	B	A	A	B	A	A	B	A	A	B	B	A	A	B	-	-	B	A	A	A	A	B	A	B	A	-	A	A	B	B	B	B	A	B	B	A	B	A	B	A	A
ac05000227	A	B	A	A	A	A	A	B	B	A	B	B	A	B	A	A	A	B	B	B	B	B	B	-	B	A	B	A	A	B	A	B	A	A	A	A	B	B	A	B	A	B	B	B	B	A	B	A	A
ac05000233	A	B	A	A	B	A	A	B	B	A	B	B	A	B	A	A	A	B	B	B	B	A	A	B	B	A	B	A	A	B	A	B	A	A	A	A	B	B	A	B	B	B	B	B	B	A	B	A	A
aa05000835	B	B	A	A	B	A	A	B	B	A	B	B	A	B	A	A	A	B	B	B	B	A	A	A	B	A	B	A	A	A	A	A	A	A	B	A	B	B	A	B	B	B	A	B	B	A	B	A	B
aa05000842	B	B	A	A	B	B	A	A	A	A	B	B	A	A	A	A	A	A	B	A	B	A	A	A	B	A	B	A	B	A	A	A	A	A	-	A	B	B	A	B	B	B	B	A	B	B	B	A	B
ab05000280	B	B	B	A	B	B	A	A	A	B	A	B	A	A	A	A	A	A	B	A	A	A	A	A	B	A	B	A	B	A	A	A	A	A	-	A	B	A	A	B	B	B	B	A	B	B	B	-	B
ac05000298	B	B	B	A	B	B	A	A	A	B	A	B	A	A	A	A	A	A	B	A	A	A	A	A	B	A	B	A	B	A	A	A	A	A	-	A	B	A	A	B	B	B	B	A	B	B	B	-	B
ac05000302	B	B	B	A	B	B	A	A	B	B	A	B	A	A	A	B	A	A	B	A	A	A	A	A	A	A	B	A	B	A	A	A	A	A	-	A	B	A	A	B	B	B	B	A	B	B	B	-	B
ac05000304	B	B	B	A	B	B	A	A	B	B	A	B	A	A	A	B	A	A	B	A	B	A	A	A	A	A	B	A	B	A	A	A	A	A	-	A	B	A	-	B	B	B	B	-	B	B	B	-	B
aa05000868	A	B	B	A	B	B	A	A	A	B	-	B	-	A	A	B	A	A	B	B	B	B	B	A	A	B	B	A	B	A	A	A	A	A	B	A	B	A	A	A	B	B	A	-	B	B	B	A	B
ac05000341	B	-	B	A	B	B	A	-	B	B	B	B	B	B	A	B	A	A	B	B	B	A	A	A	A	A	B	B	B	A	B	A	A	A	B	A	B	A	A	A	B	B	A	B	B	B	B	A	B
aa05001022	B	-	B	A	B	B	A	-	B	B	B	B	B	B	A	B	A	B	B	B	B	A	A	A	A	A	B	B	B	A	B	A	A	A	B	A	B	A	A	B	B	B	A	B	B	B	B	A	B
aa06000004	A	B	A	B	B	B	B	B	B	B	B	B	A	B	B	A	B	A	A	A	B	B	B	A	B	A	B	B	B	B	A	B	A	B	A	A	B	A	A	B	A	A	B	A	A	B	A	B	A
aa06000024	A	B	A	B	A	B	B	B	B	B	B	B	A	B	B	A	B	-	A	A	B	B	B	A	B	A	B	B	B	B	A	B	A	B	A	A	B	A	A	B	A	-	B	A	A	B	A	B	A
aa06000066	A	B	A	B	A	B	B	B	B	B	B	B	A	B	B	A	B	-	A	A	B	B	B	A	B	A	B	B	B	B	A	B	A	B	A	A	B	A	A	B	A	A	B	A	A	B	A	B	A
aa06000247	A	B	A	B	A	B	A	B	B	B	B	B	A	B	B	A	B	-	A	A	B	B	B	A	A	A	B	B	B	B	A	B	A	B	A	A	B	B	A	B	A	A	B	A	A	B	A	B	A
Hd17_FNP	A	B	A	B	A	B	A	B	B	B	B	B	A	B	B	A	B	-	A	A	B	B	B	A	A	A	B	B	B	B	A	B	B	B	A	A	B	B	A	B	A	A	B	A	A	B	A	B	A
C6_3000	A	A	A	B	A	B	A	B	B	B	B	B	A	B	B	A	B	B	A	A	B	B	B	A	A	A	B	B	B	-	A	B	A	B	A	A	-	A	A	B	A	A	B	A	A	B	A	B	A
ab06000075	A	A	A	B	A	B	A	B	B	B	B	B	A	B	B	A	B	B	A	A	B	B	B	B	A	A	A	B	B	A	A	B	A	B	A	A	-	-	A	B	A	A	B	A	A	B	B	B	A
ac06000103	A	A	A	B	A	B	A	B	B	B	B	A	A	B	B	A	B	B	A	A	B	B	A	B	A	A	A	B	B	A	A	B	B	B	A	A	A	A	A	B	A	A	B	A	A	B	B	A	A
ac06000385	A	A	A	A	A	B	B	B	A	B	B	B	A	B	A	B	B	A	A	A	A	B	B	B	A	B	A	B	B	A	A	B	B	B	A	A	A	A	A	B	B	A	B	B	B	B	B	A	B
ac06000397	A	A	A	A	A	B	B	B	A	B	B	B	A	B	A	B	B	A	A	A	A	B	B	B	A	B	A	B	B	A	A	B	B	B	A	A	A	A	A	B	B	A	B	B	B	B	B	A	B
ab06000799	A	A	A	B	A	A	B	B	A	A	B	B	A	B	A	B	B	A	A	B	A	B	B	B	A	B	A	A	B	A	A	B	B	B	A	A	A	A	B	B	B	A	B	B	B	-	B	A	B
ac06000518	A	A	A	B	A	A	B	B	A	A	B	B	A	B	A	B	B	A	A	B	A	B	B	B	A	B	A	A	B	A	A	B	B	B	A	A	A	A	B	B	B	A	B	B	B	-	B	A	B
ac06000592	A	A	A	B	A	A	B	B	A	B	B	B	A	B	A	B	B	A	A	B	A	B	B	B	A	B	A	A	B	A	A	B	B	B	A	A	B	A	B	B	B	A	B	B	B	-	B	A	B
ab06001118	A	B	A	B	A	A	B	B	A	B	B	B	B	B	B	B	B	A	A	A	A	A	B	B	A	B	A	A	A	A	A	B	B	B	A	B	B	A	B	B	B	A	B	B	A	B	B	A	B
ac06000665	A	B	A	B	A	A	B	B	B	B	B	B	B	B	B	B	B	A	A	A	A	B	B	B	A	B	A	A	A	A	A	B	B	B	B	B	B	A	B	B	B	A	B	B	A	-	B	A	B
ac06000764	A	A	B	B	B	A	B	B	B	B	B	A	B	B	B	B	A	A	A	A	A	B	B	A	A	B	A	B	A	B	A	B	B	B	B	B	B	B	B	B	B	B	B	A	B	-	B	A	B
aa06000938	B	A	B	B	B	A	B	B	B	B	B	A	A	B	B	A	B	A	A	A	B	-	B	A	A	B	A	B	A	B	B	B	B	B	B	A	B	B	B	B	B	B	-	A	B	B	A	A	A
aa06000951	B	A	B	B	B	A	B	B	B	B	B	A	B	B	B	A	B	B	A	A	B	-	B	A	A	B	A	B	A	B	B	B	B	B	B	A	B	B	B	B	B	B	-	A	B	B	A	A	A
aa06001093	B	A	B	-	B	A	B	B	B	B	B	A	B	B	B	A	B	B	A	A	B	-	B	A	A	A	A	B	A	B	B	B	B	B	B	A	B	B	B	B	B	B	-	A	B	B	A	A	A
aa06001097	-	A	B	-	B	A	B	A	B	B	B	A	A	B	B	A	B	B	A	A	B	-	B	A	A	A	B	B	A	B	B	B	B	B	B	A	B	B	A	B	B	B	A	A	B	B	A	B	A
aa06001119	-	A	B	-	B	A	B	A	B	B	B	A	A	B	B	A	B	B	A	A	B	B	B	A	A	A	B	B	A	B	B	B	A	B	B	A	B	B	A	B	B	B	A	A	B	B	A	B	A
aa06001139	A	B	B	B	B	A	A	B	B	B	A	A	A	B	B	B	B	B	A	A	B	B	-	A	A	A	B	B	B	B	B	B	A	B	B	A	A	B	A	B	B	B	A	A	B	B	A	B	A
aa06001150	A	B	B	B	B	A	A	B	B	A	A	B	-	B	B	B	B	B	A	A	B	B	A	A	B	A	B	B	B	B	B	B	A	B	B	A	-	B	A	B	B	B	A	B	B	B	A	B	A
aa06001158	A	B	B	A	B	A	A	B	B	A	A	B	A	B	B	B	B	B	A	A	B	B	A	A	B	-	B	B	B	B	B	B	A	A	B	A	-	B	A	B	B	B	A	B	B	B	A	B	A
aa07000004	B	A	A	A	A	A	A	B	A	B	B	B	-	B	B	A	A	B	A	B	A	A	B	B	A	A	A	B	A	A	B	A	A	B	A	A	B	B	A	B	B	B	-	B	B	-	B	A	A
aa07000201	B	A	A	A	A	A	A	B	A	B	B	B	-	B	-	A	A	B	A	A	A	A	B	B	A	A	A	B	A	A	B	A	A	B	A	A	B	B	A	B	B	B	-	B	B	-	B	A	A
aa07000566	B	A	A	A	A	A	A	B	A	B	A	B	-	B	-	A	A	B	A	A	A	A	B	B	A	A	B	B	A	A	B	A	A	B	A	A	B	B	A	B	B	B	-	B	B	-	B	A	A
aa07000615	B	A	B	A	B	B	A	B	A	B	A	B	-	B	B	A	A	B	-	A	A	A	B	B	A	A	B	B	A	A	B	A	A	B	A	A	A	B	A	B	B	B	B	B	B	B	B	A	A
aa07000697	B	A	B	A	B	B	A	B	-	B	B	B	-	B	B	A	A	B	B	A	A	A	B	B	A	A	B	B	A	A	B	A	A	B	A	A	A	B	A	-	B	B	B	B	B	B	B	A	A
aa07001067	B	A	B	A	B	B	B	B	-	B	B	B	B	B	B	A	A	B	B	A	A	A	B	A	A	A	B	B	A	B	B	A	A	B	A	A	A	B	A	-	B	B	B	B	B	B	B	A	A
aa07001130	B	A	B	B	B	B	B	B	-	B	B	B	B	B	B	A	A	B	B	A	A	A	B	A	A	A	B	B	A	B	B	B	A	B	A	A	A	B	A	-	B	B	B	B	B	B	B	A	A
aa07001807	B	A	B	B	B	B	B	B	-	B	B	B	B	B	B	B	A	B	B	A	A	A	B	A	A	A	B	B	A	B	B	B	A	B	A	B	A	B	A	-	B	B	B	B	B	B	B	A	A
aa07001816	B	A	B	B	B	B	A	B	-	B	-	B	B	B	B	B	A	B	B	A	A	A	B	A	A	A	B	B	A	B	B	B	A	-	A	B	A	B	A	-	B	B	B	B	B	B	B	A	A
aa07001842	B	B	B	B	A	B	A	B	B	B	-	B	B	B	B	B	A	B	B	A	A	A	B	A	A	A	B	B	A	B	A	B	B	-	A	B	A	B	A	-	B	B	B	B	B	B	B	A	B
ab07000442	B	B	B	B	A	B	A	B	B	B	-	B	B	B	B	B	A	B	B	A	A	A	B	A	A	A	B	B	A	B	A	A	B	-	A	B	A	B	A	-	B	B	A	B	B	B	B	A	B
ab07000446	B	B	B	A	A	B	A	B	B	B	-	B	B	B	B	B	A	B	B	B	A	A	B	A	A	A	B	B	A	B	A	B	B	-	A	B	A	B	A	-	B	B	A	B	B	B	B	A	B
ac07000428	B	A	B	A	A	B	A	B	B	B	-	B	B	B	B	B	A	B	B	B	A	A	B	A	A	A	B	B	A	B	A	B	B	B	A	B	A	A	A	-	B	A	A	B	A	B	B	A	B
aa07001859	B	A	B	A	A	B	A	B	B	B	B	B	B	B	B	B	A	B	B	B	A	A	B	A	A	A	B	B	A	B	A	B	B	B	A	B	A	A	A	A	B	A	A	B	A	B	B	A	B
aa07001934	B	B	A	A	B	B	A	B	B	B	B	B	B	A	B	B	B	B	B	B	A	B	B	B	B	A	-	B	B	A	A	B	B	B	B	B	A	A	A	A	B	A	A	A	B	B	B	A	A
aa07005205	B	B	A	B	B	B	A	B	B	B	-	A	B	B	A	B	B	B	B	B	B	B	B	A	B	B	A	A	B	B	A	B	B	B	A	A	B	A	A	B	B	A	A	B	B	B	B	A	A
aa07005234	B	B	B	B	B	B	A	A	B	B	-	A	B	B	A	B	A	B	B	B	B	B	B	A	B	B	A	A	B	B	A	B	B	B	A	A	B	A	B	B	B	A	A	B	B	B	B	A	A
aa07006550	B	-	B	A	B	B	A	A	B	A	-	A	B	B	A	B	A	B	B	B	B	B	B	A	A	B	A	A	B	B	A	B	B	B	A	A	B	A	-	B	B	A	A	B	B	B	B	A	B
aa07007162	B	-	B	A	A	B	A	B	B	A	-	A	B	B	B	B	B	A	B	B	B	B	B	A	B	B	B	A	B	B	A	B	A	B	A	A	B	A	B	B	B	A	A	B	B	B	B	B	B
aa07007461	B	-	B	A	A	B	A	B	B	A	-	A	B	B	B	B	B	A	B	B	B	B	B	A	B	B	B	A	B	B	A	B	A	B	A	A	B	A	B	B	B	A	A	B	B	B	B	B	B
aa07007493	B	-	B	A	A	B	A	B	B	A	-	B	B	B	B	B	B	A	B	B	B	B	B	A	B	B	B	A	B	B	A	B	A	B	A	A	B	A	B	B	B	A	A	B	B	B	B	B	B
aa07007512	B	-	A	A	B	B	A	B	B	A	B	B	B	B	B	B	B	A	B	B	B	B	B	A	B	B	B	A	B	B	A	B	A	B	A	A	B	A	B	B	B	A	A	B	B	B	B	B	A
aa07007516	B	A	A	A	A	B	A	B	B	A	B	B	B	B	B	B	B	A	B	B	B	B	B	A	B	B	A	A	B	B	A	B	A	B	A	A	B	A	B	B	B	A	B	A	B	B	B	B	A
aa07007554	B	A	A	A	A	B	A	B	B	A	B	B	B	B	B	B	B	A	B	B	A	B	B	A	B	B	A	A	B	B	B	B	A	B	A	A	B	A	B	B	B	A	B	A	B	B	B	B	A
aa08000005	B	A	A	A	B	A	A	A	B	B	A	A	A	A	-	B	B	B	B	A	B	B	B	A	B	B	B	B	A	B	B	-	B	A	A	A	A	A	B	A	B	A	A	B	A	A	B	B	B
aa08000031	B	A	A	A	B	A	A	B	B	B	A	A	B	A	-	B	B	B	B	A	A	A	B	A	B	B	B	B	A	B	B	-	B	A	A	A	A	A	B	A	B	A	B	B	A	-	B	B	B
aa08000727	B	A	A	A	B	A	A	B	B	B	A	A	B	A	B	B	B	B	B	A	A	A	B	A	B	B	B	B	A	B	B	-	B	A	A	A	A	A	B	A	B	A	B	B	A	-	B	B	B
ab08000087	B	A	A	B	-	B	A	B	B	B	A	A	B	B	B	A	B	A	B	B	A	A	B	A	B	B	B	B	A	B	B	-	B	A	B	A	A	A	A	A	B	A	B	B	A	A	A	B	B
aa08000792	B	A	A	B	A	A	A	B	B	A	A	A	A	B	B	A	B	A	-	A	A	A	B	A	B	B	A	B	A	B	B	A	B	A	B	A	A	A	B	-	B	A	A	B	A	A	A	B	B
aa08001325	A	A	A	B	A	B	A	B	B	A	A	A	A	B	A	A	B	B	B	A	A	A	A	A	A	B	A	B	B	B	B	A	B	A	B	B	A	A	B	-	A	A	A	B	A	A	A	A	B
aa08001334	A	A	A	B	A	B	A	B	B	B	A	A	A	B	A	A	B	B	B	A	A	A	A	A	A	B	A	B	B	B	B	A	B	A	B	B	A	A	B	-	A	A	A	B	A	A	-	A	B
aa08001338	A	A	B	B	A	B	A	B	B	B	A	A	A	B	B	A	B	B	B	A	A	A	B	A	A	B	A	B	B	B	B	A	B	A	A	B	A	A	B	-	A	A	A	B	A	A	-	A	B
aa08001560	A	A	B	B	A	B	A	B	B	B	A	A	A	B	B	A	B	B	A	A	A	A	-	A	A	B	A	B	B	B	B	A	B	A	B	B	A	A	B	-	A	A	A	B	A	A	-	A	B
aa08005473	A	B	A	B	A	B	B	B	B	B	B	A	A	A	B	A	A	A	B	A	A	A	-	B	A	A	A	A	B	B	B	A	A	A	B	B	A	B	A	A	A	A	B	B	A	B	B	A	B
ac08000862	A	B	A	B	A	B	B	B	B	B	B	A	A	B	A	A	A	B	B	A	A	A	-	B	A	A	A	A	B	B	B	A	A	A	B	B	A	B	A	A	A	A	B	B	B	B	-	A	B
aa08006226	A	B	A	A	B	B	B	B	B	B	B	B	A	B	B	A	A	B	B	A	A	A	B	B	A	A	A	A	B	B	B	A	A	B	B	B	A	B	A	A	B	A	B	B	B	B	-	A	B
aa08006250	B	B	A	A	B	A	B	B	B	-	B	B	A	B	B	A	A	B	B	A	A	A	B	B	A	A	A	A	B	B	B	B	A	B	B	B	A	B	A	A	B	A	B	B	B	B	-	A	B
ab08000934	A	A	A	B	B	B	A	B	B	-	A	B	A	B	B	A	A	B	B	A	A	B	B	A	A	B	A	A	B	B	B	B	B	B	B	B	A	B	A	A	B	B	B	B	B	B	B	A	B
ac08000961	A	A	A	B	B	B	B	B	A	-	B	B	A	B	B	A	A	B	B	A	A	B	B	A	A	A	A	A	B	B	B	B	B	B	A	B	A	B	A	A	B	B	B	B	B	B	B	A	B
aa08006353	A	A	B	B	A	B	B	B	A	-	-	-	A	B	B	A	A	B	A	A	A	B	B	A	A	A	A	B	B	A	B	B	B	B	-	B	A	B	A	A	B	A	-	B	B	B	B	A	-
aa09000002	A	A	B	A	A	A	B	A	B	B	A	B	A	A	B	A	A	B	A	B	B	B	B	A	A	B	A	B	A	A	A	B	B	A	B	A	B	B	B	A	A	A	A	A	B	A	B	-	B
aa09000004	A	A	B	A	A	A	B	A	B	B	A	B	A	A	B	A	A	B	A	B	B	B	B	A	A	B	A	B	A	A	A	B	B	A	B	A	B	B	B	A	A	A	A	A	B	A	B	-	B
aa09000018	A	A	B	A	A	A	B	A	B	B	A	B	A	B	B	A	A	B	A	B	B	B	B	B	A	B	A	B	A	A	A	B	B	A	B	A	B	B	B	A	A	A	A	A	B	A	B	B	B
aa09000027	A	A	A	A	A	A	B	A	B	B	A	B	A	B	B	A	-	B	A	B	B	B	B	B	A	B	A	B	A	A	A	B	B	B	B	A	B	B	B	A	A	A	A	A	B	A	B	B	B
aa09000030	A	A	A	B	A	A	B	A	B	B	A	B	A	B	A	A	-	B	A	B	B	B	B	B	A	A	A	B	A	A	A	B	B	B	B	A	B	B	B	A	A	A	A	A	B	A	B	B	B
aa09000038	A	B	A	B	A	A	B	A	B	B	A	B	A	B	A	A	A	B	A	B	B	B	B	B	A	A	A	B	A	A	A	B	B	B	B	A	B	B	B	A	A	A	A	A	B	A	B	B	B
aa09000044	A	A	A	B	A	B	B	A	B	B	A	B	A	B	A	A	A	B	A	B	B	A	B	B	A	A	A	B	A	A	A	B	B	B	B	A	B	B	B	A	B	A	A	A	B	A	B	B	B
ac09000231	B	B	A	B	B	B	B	B	B	B	A	B	A	A	A	A	A	B	A	B	A	A	B	B	A	A	A	B	A	A	A	B	B	B	B	A	B	B	B	B	A	B	A	A	B	A	B	B	B
ac09000278	B	A	B	B	B	B	B	B	A	B	A	B	A	A	B	B	A	B	B	B	A	A	A	A	B	A	A	A	B	-	B	B	B	A	B	A	B	A	B	B	A	-	A	B	B	A	A	A	B
ab09001084	A	A	A	B	B	B	B	B	A	B	B	B	-	A	B	B	A	B	B	B	-	B	B	A	B	B	A	A	B	-	B	-	B	A	B	A	B	A	B	B	A	A	A	B	B	A	A	B	B
ab09001088	A	A	A	B	B	B	B	B	A	B	B	B	-	A	B	B	A	B	B	B	-	B	B	A	B	B	A	A	B	-	B	-	B	A	B	A	B	A	B	B	A	A	A	B	B	A	A	B	B
ab09001133	A	A	B	B	B	B	B	B	A	B	B	B	B	B	B	B	A	B	B	B	B	B	B	B	B	B	A	A	A	A	B	B	B	A	B	A	B	A	A	B	A	A	A	B	B	A	B	B	B
aa09000103	A	A	B	B	B	A	B	B	A	B	A	A	B	B	B	B	A	B	B	B	B	B	B	B	B	B	A	A	A	A	B	B	B	A	B	A	B	A	A	B	A	A	A	B	B	A	B	B	-
aa09000133	A	A	B	B	B	A	B	B	A	B	A	A	B	B	B	B	A	B	B	B	B	B	B	B	B	B	A	A	A	A	B	B	B	A	B	A	B	A	A	B	A	A	A	B	B	A	B	B	-
aa09000165	A	-	B	B	A	A	B	B	A	B	A	A	B	B	B	B	A	B	B	B	B	B	B	B	B	B	A	A	A	A	B	B	B	A	B	B	B	A	A	B	A	A	A	B	B	A	B	B	-
ab09001160	A	-	B	B	A	A	B	B	A	B	A	A	B	B	B	B	B	B	B	B	B	B	B	B	B	B	A	A	A	A	B	B	B	A	B	B	B	A	A	B	A	A	A	B	B	A	B	B	-
aa10000007	-	A	B	A	B	A	B	A	B	A	A	B	A	A	A	A	B	B	B	B	A	A	B	A	A	B	B	A	A	B	A	A	A	A	B	A	A	B	A	B	B	A	B	A	B	-	A	A	A
aa10000749	-	A	B	A	B	B	B	A	B	A	A	B	A	A	A	A	B	B	-	A	A	A	B	A	A	B	A	A	A	B	A	A	A	A	B	A	A	B	A	B	B	A	B	A	A	B	B	A	B
aa10001369	A	B	B	B	B	B	B	A	B	A	A	A	A	A	A	A	B	A	A	A	A	B	B	A	A	B	A	A	A	B	A	A	A	A	B	A	A	B	A	B	B	A	B	A	A	A	B	B	B
aa10001384	A	B	B	B	B	B	B	A	B	A	A	A	A	A	A	A	B	A	A	A	A	B	B	A	A	B	A	A	A	B	A	A	A	A	B	A	A	B	A	B	B	A	B	A	A	A	B	B	B
aa10001422	A	B	B	B	B	B	B	A	B	A	A	A	A	A	A	A	B	A	A	A	A	B	B	A	A	B	A	A	A	B	A	A	A	A	B	A	A	B	A	B	B	A	B	A	A	A	B	B	B
aa10001433	A	B	B	B	B	B	B	A	B	A	A	A	A	A	A	A	B	A	A	A	A	B	B	A	A	B	A	A	A	B	A	A	A	A	B	A	A	B	A	B	B	A	B	A	A	A	B	B	B
aa10001449	A	B	B	B	B	B	B	A	B	A	A	A	A	A	A	A	B	A	A	A	A	B	B	A	A	B	A	A	A	B	A	A	A	A	B	A	A	B	A	B	B	A	B	A	A	A	B	B	B
aa10001462	A	B	B	B	B	B	B	A	B	A	A	A	A	A	A	A	B	A	A	A	A	B	B	A	A	B	A	A	A	B	A	A	A	A	B	A	A	B	A	B	B	A	B	A	A	A	B	B	B
ac10000368	A	B	A	B	B	B	B	A	B	A	A	A	B	A	A	A	B	A	A	B	A	B	B	A	A	A	A	B	A	A	A	A	A	A	B	B	A	B	B	B	B	A	B	A	B	A	B	B	B
ac10000399	A	A	A	A	B	B	B	B	B	B	A	A	B	A	A	A	B	A	A	A	B	B	B	A	A	A	B	B	B	A	A	A	A	A	B	B	A	B	B	A	B	B	A	A	B	A	B	B	B
RM6704	A	A	A	A	B	B	B	B	B	B	B	A	A	A	A	-	A	A	A	A	B	A	B	A	A	A	A	B	A	A	A	B	A	B	B	B	-	B	B	A	B	B	A	A	B	B	B	B	A
ac10000429	A	B	A	A	A	B	B	B	A	B	B	A	A	A	A	-	A	A	A	A	B	A	B	A	A	A	A	B	A	A	A	B	A	B	B	B	B	B	B	A	B	B	A	A	A	B	B	B	A
ac10000437	A	B	A	A	A	B	B	B	A	B	B	A	A	A	A	-	A	A	A	A	B	A	A	A	A	A	A	B	A	A	A	B	A	B	B	B	B	B	B	A	B	B	A	A	A	B	B	B	A
aa10003274	A	B	A	A	A	A	B	A	A	A	B	A	A	A	A	A	A	B	A	A	B	A	A	A	A	A	-	A	A	A	A	B	A	B	B	B	B	B	B	A	B	B	A	A	B	A	B	B	A
aa10003332	A	B	B	A	A	A	B	A	A	A	B	A	A	A	A	A	A	B	A	A	B	A	-	A	A	A	-	A	A	A	A	A	A	-	B	B	B	B	B	A	B	B	B	B	B	A	B	B	A
aa10003563	A	B	B	A	A	A	B	A	A	A	B	A	A	A	B	A	A	B	A	A	B	A	-	A	A	A	-	A	A	A	A	A	A	A	B	B	B	B	B	B	B	B	B	B	A	A	B	B	A
aa10003574	A	B	B	A	A	A	B	A	A	A	B	A	A	A	B	A	A	B	A	A	B	A	-	A	B	A	-	A	A	A	A	A	A	A	B	B	B	B	B	B	B	B	B	B	A	A	B	B	B
aa10003584	A	B	B	A	A	A	B	A	A	A	A	A	A	A	B	A	A	B	A	A	B	B	-	A	B	A	-	A	A	A	A	A	A	A	B	B	B	B	B	B	B	B	B	B	A	A	B	B	B
aa10003607	A	B	B	A	A	A	B	A	A	A	A	A	A	A	B	A	A	B	A	A	B	B	-	A	B	A	-	A	A	A	A	A	A	A	B	B	B	B	B	B	B	B	B	B	A	A	B	B	B
aa11000002	B	A	A	B	B	B	A	A	B	A	B	B	B	B	A	A	A	B	A	B	A	B	-	B	A	B	A	B	A	B	B	A	A	B	-	B	-	A	A	B	B	A	A	A	A	B	A	A	B
aa11000024	B	A	A	B	B	B	A	A	B	A	B	B	B	B	A	A	A	B	A	B	A	B	-	B	A	B	A	B	A	B	B	A	A	A	-	B	-	A	A	B	A	A	A	B	A	B	A	A	B
aa11000077	B	A	A	B	B	B	B	A	B	A	B	B	A	B	B	A	A	B	B	A	A	B	B	B	A	B	A	B	B	B	B	A	A	B	A	B	B	A	-	B	A	A	A	B	A	B	A	A	B
aa11000089	B	A	A	B	B	B	B	A	B	B	B	B	A	B	B	-	A	B	B	A	A	B	B	B	A	B	B	B	B	B	A	A	B	A	A	B	B	A	B	B	A	A	A	B	A	B	A	A	A
aa11000115	B	A	A	B	B	A	B	B	B	B	B	B	A	B	B	A	A	B	B	A	A	B	B	B	A	B	B	B	B	B	B	A	B	A	A	B	B	A	B	B	A	A	A	B	A	A	A	A	A
aa11000146	A	A	A	B	B	A	B	B	B	A	B	B	A	B	B	A	A	B	B	A	A	B	B	B	A	B	B	B	B	B	B	A	B	A	A	A	B	A	B	B	B	A	A	B	B	A	A	A	A
aa11000283	A	A	A	B	B	A	B	B	B	A	B	B	A	B	-	-	A	A	B	A	A	B	B	B	A	B	B	B	B	B	B	A	B	A	A	A	B	A	B	B	B	A	A	B	B	A	A	B	A
aa11002340	A	B	B	B	B	B	B	B	B	A	B	A	A	A	B	-	A	A	B	A	A	B	B	A	A	B	B	B	B	B	B	A	B	A	A	B	B	A	B	B	B	A	A	B	B	A	A	A	A
aa11002722	A	B	A	B	B	B	B	B	-	A	A	A	A	A	B	-	A	A	B	A	A	B	A	A	A	B	B	B	A	B	B	A	B	A	A	B	B	A	B	B	B	A	A	B	B	A	-	B	A
aa11002785	A	B	-	B	B	B	B	B	A	A	A	A	A	A	B	B	A	B	B	A	A	B	A	A	A	B	B	B	B	B	B	A	B	A	A	B	B	A	B	B	B	A	A	B	A	A	A	B	A
aa11002846	A	B	-	B	B	B	B	B	A	A	A	A	A	A	B	B	A	B	B	A	A	B	A	A	A	B	B	B	B	B	B	A	B	A	A	B	B	A	B	-	B	A	A	B	A	A	A	B	A
aa11002920	A	B	-	B	B	B	B	B	A	A	A	A	A	A	B	B	A	B	B	A	A	B	A	A	A	B	B	B	B	B	B	A	B	A	A	B	B	A	B	-	B	A	A	B	A	A	A	B	A
aa11002987	A	B	-	B	B	B	B	B	A	A	A	A	A	A	B	B	A	B	B	A	A	B	A	A	A	B	B	B	B	B	B	A	B	A	A	B	B	A	B	-	B	A	A	B	A	A	A	B	A
aa11002995	A	B	-	B	B	B	B	B	A	A	A	A	A	A	B	B	A	B	B	A	A	B	A	A	A	B	B	B	B	B	B	A	B	A	A	B	B	A	B	-	B	A	A	B	A	A	A	B	A
aa11003079	A	B	-	B	B	B	B	B	A	A	A	A	A	A	B	B	A	B	B	A	A	B	A	A	A	B	B	B	B	B	B	A	B	A	A	B	B	A	B	-	B	A	A	B	A	A	A	B	A
aa11003243	A	B	-	B	B	B	B	B	A	A	A	A	A	A	B	B	A	B	B	A	A	B	A	A	A	B	B	B	B	B	B	A	B	A	A	B	B	A	B	-	B	A	A	B	A	A	A	B	A
aa11003281	A	B	-	B	B	B	B	B	A	A	A	A	A	A	B	B	A	B	B	A	A	B	A	A	A	B	B	B	B	B	B	A	B	A	A	B	B	A	B	A	B	A	A	B	A	A	A	B	A
aa11003294	A	B	-	B	B	B	B	B	A	A	A	A	A	A	B	B	A	B	B	A	A	B	A	A	A	B	B	B	B	B	B	A	B	A	A	B	B	A	B	A	B	A	A	B	A	A	A	B	A
aa11003316	A	B	-	B	B	B	B	B	A	A	A	A	A	A	B	B	A	B	B	A	A	B	A	A	A	B	B	B	A	B	B	A	B	A	A	B	B	B	A	A	B	B	A	B	A	A	A	B	A
aa11003403	B	B	B	B	B	B	A	B	A	A	A	A	A	A	B	B	A	B	B	A	A	B	A	A	A	B	B	B	A	B	B	A	B	A	A	B	B	B	A	A	B	B	A	B	A	A	A	B	A
aa11003517	B	B	B	A	B	B	A	B	A	A	A	A	A	A	B	B	A	B	B	A	B	B	A	A	A	A	B	B	-	B	B	A	B	A	A	B	B	B	B	A	B	B	A	B	A	A	A	B	A
aa11004053	B	B	B	A	B	B	A	B	A	A	A	A	A	A	B	B	A	B	B	A	B	B	A	A	A	A	B	B	A	B	B	A	B	A	A	B	B	B	B	A	B	B	A	B	A	A	A	B	A
aa11004155	B	B	B	A	A	B	A	B	-	A	A	A	B	A	B	B	A	B	A	A	B	A	A	A	A	A	B	B	B	B	B	A	A	A	A	B	A	A	B	A	B	B	A	B	B	A	A	A	A
aa11004494	B	B	B	B	A	B	A	-	-	A	A	A	B	B	B	B	A	B	B	A	B	B	A	A	A	A	B	B	B	B	B	A	B	B	A	B	A	B	B	A	B	B	A	B	B	A	A	A	A
aa11004500	B	B	B	B	A	B	A	-	-	A	A	A	A	B	B	B	A	B	B	A	B	B	A	A	A	A	B	B	B	B	B	A	B	B	A	B	A	B	B	A	B	B	A	B	B	A	A	A	A
aa11004506	B	B	B	B	A	B	A	-	-	A	A	A	A	B	B	B	A	B	B	A	B	B	A	A	A	A	B	B	B	B	B	A	B	B	A	B	A	-	B	A	B	A	A	B	B	A	A	A	A
aa11004535	B	B	B	B	A	B	A	-	-	A	A	A	A	B	B	B	B	B	B	A	B	B	A	A	A	A	B	B	B	B	A	A	B	B	A	B	A	-	B	A	B	A	A	B	B	A	A	A	A
aa11005083	B	A	A	-	B	B	A	-	B	A	A	A	A	B	B	B	B	B	B	A	B	B	A	A	A	A	B	B	B	B	A	A	B	B	A	A	A	B	B	A	B	A	B	A	B	B	A	A	A
aa11005455	B	B	A	-	B	B	A	-	B	A	A	A	A	B	B	B	B	B	B	A	B	B	A	A	A	A	B	B	B	B	A	A	B	B	A	A	A	B	B	A	B	A	A	A	B	B	A	A	A
aa11006712	B	B	A	-	B	B	A	-	B	A	A	A	A	B	B	B	B	A	B	A	B	B	A	A	A	A	B	B	B	B	A	A	B	B	A	A	A	B	B	A	B	A	A	A	B	A	A	A	A
aa11007380	B	B	A	-	B	B	A	-	A	A	A	A	A	B	B	B	B	A	B	A	B	B	A	A	A	A	B	B	B	B	A	A	B	A	B	A	A	B	A	-	A	A	A	A	B	A	A	A	A
aa11007953	B	B	A	B	B	B	A	-	A	A	A	B	A	B	B	B	B	A	B	A	B	B	A	A	A	A	B	B	B	B	A	A	B	A	B	A	A	B	A	-	A	A	A	A	B	A	A	A	A
aa12000015	A	B	A	B	A	A	B	B	B	A	A	A	B	A	A	B	A	B	B	B	-	B	B	A	B	B	A	A	A	-	A	A	B	B	A	A	B	B	-	B	A	A	-	B	A	A	A	B	B
aa12000060	A	B	B	B	A	A	B	B	B	A	A	A	B	B	A	B	A	B	B	B	A	B	B	A	B	B	A	A	A	-	A	A	B	B	A	A	B	B	-	B	A	A	B	B	A	A	A	B	B
aa12000100	A	B	B	B	A	A	B	B	A	A	A	A	B	B	A	B	A	B	B	B	A	B	B	A	B	B	B	A	A	A	A	A	B	B	A	A	B	B	-	B	A	A	B	B	A	A	A	B	B
aa12001361	A	B	B	B	A	A	B	B	A	A	A	A	B	B	A	A	A	B	B	B	A	B	B	A	B	B	B	-	A	A	A	A	B	B	A	A	B	B	A	B	A	A	A	B	A	A	A	B	B
aa12002375	A	B	B	B	A	A	B	-	A	A	A	A	B	B	A	B	A	B	B	B	A	B	B	A	B	-	B	B	A	B	B	A	B	B	A	A	B	B	A	B	A	A	A	-	A	A	A	B	B
aa12002973	A	B	B	B	A	A	B	-	A	A	A	A	B	B	B	B	A	B	B	B	A	B	B	A	B	A	B	B	A	B	B	A	B	B	A	A	B	B	A	B	A	A	A	-	A	A	A	B	B
aa12004168	A	B	B	B	A	A	B	-	A	A	A	A	B	B	B	A	A	B	B	B	A	B	B	A	B	A	B	B	A	B	B	A	B	B	A	B	B	B	A	B	A	A	A	-	A	A	A	B	B
aa12004213	A	B	B	B	A	A	B	-	A	B	A	A	B	B	B	A	A	B	B	B	A	B	B	A	B	A	B	B	A	B	B	A	B	B	A	B	A	B	A	B	A	A	B	-	A	A	A	B	B
aa12004255	A	B	B	B	A	A	B	B	A	B	A	A	A	B	B	A	A	B	B	B	A	B	B	A	B	A	B	B	A	B	B	A	B	B	A	B	A	B	B	B	A	A	B	B	A	A	A	B	B
aa12004348	A	B	B	B	A	A	B	B	A	B	A	A	A	B	B	A	A	B	B	B	A	B	B	A	B	A	B	B	A	B	B	A	B	B	A	B	A	B	B	B	A	A	B	B	A	A	A	B	B
aa12004405	A	B	B	B	A	A	B	B	A	-	A	A	A	B	B	A	A	B	B	B	A	B	B	A	B	A	A	B	A	B	B	A	B	B	A	B	A	B	B	B	A	A	B	B	A	A	A	B	B
aa12004429	A	B	B	B	A	A	B	B	A	-	A	A	A	B	B	A	A	B	B	B	A	B	B	A	B	A	A	B	A	B	B	A	B	B	A	B	A	B	B	B	A	A	B	B	A	A	A	B	B
aa12004430	A	B	B	B	A	A	B	B	A	-	A	A	A	B	B	A	A	B	B	B	A	B	B	A	B	A	A	B	A	B	B	A	B	B	A	B	A	B	B	B	A	A	B	B	A	A	A	B	B
aa12004439	A	B	B	B	A	A	B	B	A	-	A	A	A	B	B	A	A	B	B	B	A	B	B	A	B	A	A	B	A	B	B	A	B	B	A	B	A	B	B	B	A	A	B	B	A	A	A	B	B
aa12004460	A	B	B	B	A	A	B	B	A	-	A	A	A	B	B	A	A	B	B	B	A	B	B	A	B	A	A	B	A	B	B	A	B	B	A	B	A	B	B	B	A	A	B	B	A	A	A	B	B
aa12004471	A	B	B	B	A	A	B	B	A	-	A	A	A	B	B	A	A	B	B	B	A	B	B	A	B	A	A	B	A	B	B	A	B	B	A	B	A	B	B	B	A	A	B	B	A	A	A	B	B
aa12004480	A	B	B	B	A	A	B	B	A	-	A	A	A	B	B	A	A	B	B	B	A	B	B	A	B	A	A	B	A	B	B	A	B	B	A	B	A	B	B	B	A	A	B	B	A	A	A	B	B
aa12004494	A	B	B	B	B	A	B	B	A	-	A	A	A	B	B	A	A	B	B	B	A	B	B	A	B	A	A	B	B	B	B	A	B	B	A	B	A	B	B	B	A	A	B	B	A	A	A	B	B
aa12004528	A	B	A	B	B	A	B	B	A	-	A	A	A	B	B	A	A	B	B	B	A	B	B	A	B	A	A	B	B	B	B	A	B	B	A	B	A	B	B	B	A	A	B	B	A	A	A	B	B
aa12004589	A	B	A	B	B	A	B	B	A	B	A	A	A	B	B	A	B	B	B	B	A	B	B	A	B	A	A	B	B	B	B	A	B	B	A	B	A	B	B	B	B	A	B	B	A	A	A	B	B
aa12004614	A	B	A	B	B	A	B	B	A	B	A	A	A	B	B	A	B	B	B	B	A	B	B	B	B	A	A	B	B	B	B	A	B	B	A	B	A	B	B	B	B	A	B	B	A	A	A	B	B
aa12004617	A	B	A	B	B	A	B	B	A	B	A	A	A	B	B	A	B	B	B	B	A	B	B	B	B	A	A	B	B	B	B	A	B	B	A	B	A	B	B	B	B	A	B	B	A	A	A	B	B
aa12004637	A	B	A	B	B	A	B	B	A	A	A	A	A	B	B	A	B	B	B	B	A	B	B	B	B	A	A	B	B	B	B	A	B	B	A	A	B	B	B	B	B	A	B	B	A	A	A	B	B
aa12004649	A	B	A	B	B	A	B	B	A	A	A	A	A	B	B	A	B	B	A	B	A	B	A	B	B	A	A	B	B	B	B	A	B	B	A	A	B	B	B	B	B	A	B	B	A	A	A	B	B
aa12004709	B	B	A	B	B	A	B	B	A	A	A	A	B	B	A	A	B	B	B	B	B	B	B	B	B	-	A	B	B	A	B	B	B	B	A	A	B	B	B	B	B	A	B	B	A	A	A	B	B
aa12004743	B	B	A	B	B	B	B	B	A	A	A	B	B	B	A	A	A	A	B	B	B	B	B	B	B	A	A	B	B	A	B	B	-	B	A	B	B	-	B	B	B	A	B	B	A	A	A	B	A
aa12004757	B	B	A	A	B	B	B	B	A	A	A	B	B	B	A	A	B	A	B	B	B	B	B	B	B	A	A	A	B	A	B	B	-	B	A	B	B	-	B	B	A	A	A	B	A	A	B	B	A
aa12004766	B	B	A	A	B	B	B	B	A	A	A	A	B	B	A	A	-	A	B	B	B	B	B	B	B	A	A	A	A	A	B	B	-	B	A	B	B	-	B	B	-	A	A	B	A	A	B	B	A
aa12005161	B	B	B	A	B	B	B	B	B	B	B	B	B	B	A	A	A	A	B	-	B	A	B	B	B	A	A	A	A	B	B	B	A	B	B	B	B	B	A	B	-	A	A	A	A	A	B	A	A
aa12005164	B	B	B	A	B	B	B	B	B	B	B	B	B	B	A	A	A	A	B	-	B	A	B	B	B	A	A	A	A	B	B	B	A	B	B	B	B	B	A	B	-	A	A	A	A	A	B	A	A
aa12005168	B	B	B	A	B	B	B	B	B	B	B	B	B	B	A	A	A	A	B	A	B	A	B	B	B	A	A	A	A	B	B	B	A	B	B	B	A	B	A	B	-	A	A	A	A	A	B	A	A
aa12005291	B	B	B	A	B	A	B	B	B	B	B	B	B	B	A	A	A	A	A	A	A	A	B	B	B	B	A	A	A	B	B	B	A	B	B	B	A	B	-	B	A	A	A	A	A	A	B	A	A
aa12007098	B	B	B	A	B	A	B	B	B	B	B	B	B	A	B	A	A	A	A	A	B	A	A	B	A	B	A	A	A	B	B	B	A	B	B	B	A	B	-	B	A	A	A	A	A	A	B	A	A
"A", "B" and "-" indicated Koshihikari homozygous, Yamadanishiki homozygous, and heterozygous and missing genotype, respectively.
[truncated: 141 more columns]

## Sheet: Table S2
Table S2: Additional markers using genotypes of RILs.
Marker name	Forward	Reverse	Enzyme	Marker type
C6_3000	ACTCCTCAAATAACCCAATCTGA	CCTGACATACGCCCATCTTTC	EcoR1	CAPS
RM6704	CACACATTGCATTACGAGGG	CAGGGGCAGCTTGAATACTG	-	SSR

## Sheet: Table S3
Table S3: Days to heading of CSSLs and parents.
			Days to heading
	2015		2016		2017
CSSL5-5	91±1		90±1		104±1
CSSL11-4	92±0		91±1		103±1
Koshihikari	95±1		94±1		105±1
Yamadanishiki	110±2		108±1		126±1
Days to heading represented mean±SD.
